# Supplementary material for: Synergetic Effect of Electrical and Topographical Cues in Aniline Trimer-Based Polyurethane Fibrous Scaffolds on Tissue Regeneration
Source: J Funct Biomater. 2023 Mar 28;14(4):185. doi: 10.3390/jfb14040185 (PMC10146274; doi:10.3390/jfb14040185)
Supplement: Supplementary file 1 [file jfb-14-00185-s001.zip]

Archive with 1 entries (1 files):
- jfb-2308285-supplementary.pdf
